# Supplementary material for: RCC2 and CD24 cooperate to modulate prostate cancer progression through vimentin ubiquitination and β-catenin activation
Source: J Clin Invest. 2025 Oct 15;135(20):e192883. doi: 10.1172/JCI192883 (PMC12520681; doi:10.1172/JCI192883)
Supplement: Supporting data values [file jci-135-192883-s280.xlsx]

## Sheet: Fig. 1C
CD24	RCC2
0	0
2.98	33.09
7.03	92.14
9.46	24.01
9.6	28.81
10.05	37.84
15.04	44.84
16.29	45.29
17.43	46.16
20.4	105.23
21.94	63.33
22.76	49.94
25.18	37.38
25.34	29.99
26.49	41.68
26.97	40.8
29.09	44.56
29.16	33.76
31.1	37.4
33.96	23.92
34	24.03
34.21	100.15
35.21	55.84
35.43	45.84
36.33	43.11
36.55	46.82
37.06	31.04
37.12	28.62
38.04	51.14
39.26	45.35
39.33	19.5
40.1	42.21
41.11	48.3
41.5	34.71
41.55	25.65
43.4	91.36
47.02	31.07
47.98	40.1
48.2	35.08
50.16	23.64
52.09	29.03
52.7	64.9
55.11	23.09
59.63	31.91
59.74	54.78
60.21	71.09
60.36	26.78
63.72	32.28
63.89	30.73
63.92	42.8
65.78	65.02
66.09	28.8
69.69	46.92
70.62	48.76
72.43	48.44
74.89	42.02
76.46	23.86
76.83	30.69
76.92	35.86
77.76	85.99
79.67	24.86
82.23	15.05
83	48.83
83.12	33.52
83.35	69.92
84.2	16.05
84.27	39.44
84.45	38.38
84.97	45.25
85.39	17.09
86.95	35.45
87.62	34.89
87.96	47.64
88.98	31.3
89.7	56.92
90.41	48.67
90.55	68.97
90.82	37.48
91.01	48.02
91.11	38.81
91.55	60.78
93.2	52.35
93.2	37.4
93.45	38.17
93.7	62.06
94.55	52.93
96.19	27.94
96.35	23.61
98.78	54.66
100.84	29.23
102	32.4
102.7	51.64
106.39	64.09
106.44	44.9
107.87	45.72
109.75	42.62
109.94	43.91
110.01	21.62
110.13	32.32
110.59	68.26
110.64	39.62
111.52	16.59
112.07	42.89
112.84	61.26
113.42	39.8
114.46	23.7
115.37	39
115.68	55.41
115.73	23.46
116.14	40.22
116.52	36.96
116.68	45.5
117.22	64.93
117.91	61.53
120.1	38.83
120.82	34.06
121.07	13.95
123.71	64.78
124.01	68.03
125.43	30.14
125.75	42.74
126.45	29.57
126.97	49.02
127.81	32.22
130.63	32.54
131.62	76.74
131.81	50.33
132.63	20.28
133.18	54.44
134.19	34.3
134.32	34.82
134.66	44.23
134.91	43.72
135.48	38.05
136.75	30.4
139.06	38.18
140.51	40.73
140.98	60.83
142.64	46.53
144.21	40.45
145.6	54.34
147.84	42.87
148.83	51.96
149.38	64.14
150.15	50.15
150.61	28.47
150.98	28.08
151.03	53.53
151.81	57.57
152.35	26.36
153.05	36.02
153.28	23.24
154.14	31.88
154.62	45.01
156.01	77.25
156.9	30.67
158.97	27
159.47	34
159.57	35.36
159.83	60.12
159.99	36.59
160.09	41.1
160.62	42.28
161.08	65.78
162.77	41.59
163.34	34.1
163.48	49
165.36	40.91
165.71	45.46
167.59	43.83
169.08	68.19
169.78	31.71
170.46	27.89
170.91	69.36
172.38	75.78
174.45	59.23
174.85	21.2
175.63	40.82
175.67	53.82
175.94	48.41
176.38	45.86
177.2	41.7
177.34	39.23
177.39	47.53
177.5	68.16
177.71	51.42
178.28	45.71
178.79	53.5
178.88	42.1
179.36	39.15
180.34	36.36
180.5	97.43
183.6	47.41
184.03	27.85
185.64	45.73
186.66	55.13
187.07	36.2
188.99	61.65
189.31	86.5
189.7	33.08
189.88	31.85
191.26	42.42
193.77	39.41
194.03	54.52
194.2	41.08
194.75	60.27
194.76	48.89
194.92	70.51
195.03	57.83
197.89	37.11
198.49	34.45
199.65	61.84
200.27	50.39
200.98	50.64
201.44	31.57
201.6	46.61
202.03	49.67
202.04	38.83
202.71	59.94
202.92	36.37
203.37	135.87
203.72	96.23
204.67	51.8
206.1	69.57
208.15	48.19
208.32	43.98
208.35	42.05
208.66	36.03
208.76	33.6
209.58	57.44
209.6	38.87
210.3	84.39
210.89	67.56
211.06	31.96
211.33	40.52
212.8	42.68
213.79	35.66
214.49	34.09
214.88	34.93
215.12	45.71
217.39	59.8
217.78	31.7
220.89	47
221.06	33.96
222.7	63.26
225.61	47.91
226.57	57.02
226.81	68.51
227.25	43.08
227.96	85.88
228.36	44.39
228.83	20.07
229.88	87.63
230.22	51.17
232.87	44.42
233.28	48.52
233.29	68.3
233.59	28.58
233.73	45.53
234.78	27.37
234.81	41.85
234.91	100.5
235.17	44.65
235.62	38.72
236.33	25.82
236.39	59.31
238.42	35.84
240.37	51.65
242.09	87.96
243.51	34.38
244.84	34.91
245.65	35.47
245.88	75.4
246.89	75.45
249.21	44.35
249.25	39.75
249.42	35.52
250.82	44.67
254.32	30.88
254.6	52.97
255.1	50.55
255.19	94.08
255.5	73.95
255.51	74.05
256.11	49.81
256.2	50.61
258.09	17.7
260.78	23.31
261	51.3
261.69	48.73
262.66	35.66
264.46	37.99
264.68	52
266.77	36.14
270.19	39.53
270.76	39.44
271.75	40.24
271.78	51.23
271.93	24.21
272.65	49.91
273.35	36.24
275.67	53.46
276.83	67.84
277.81	62.94
278.24	35.56
281.38	29.99
283.59	51.65
283.97	29.65
284.12	46.43
284.2	50.03
287.05	45.63
288.68	35.3
289.82	41.49
290.72	35.61
291	46.37
291.43	27.81
291.6	42.47
291.69	91.25
292.1	81.61
292.59	57.19
295.93	51.55
296.81	45.64
297.94	39.6
297.99	101.56
298.82	25.37
299.19	54.72
301.33	76.48
304.54	39.91
304.71	39.96
306.01	59.76
306.95	76.3
310.27	60.79
310.29	56.19
310.75	88.55
315.06	44.6
316.77	49.9
316.86	70.13
318.37	56.51
318.85	58.49
322.5	39.74
322.67	42.16
323	75.62
323.57	46.48
325.43	49.86
329.06	58.85
329.52	34.53
329.97	35.42
330.21	46.68
330.37	65.92
331.43	71.89
331.67	58.46
332.56	41.04
335.17	87.9
335.23	67.27
339.88	37.8
340.24	28.61
340.75	42.32
341.6	49.95
343.07	38.21
348.24	56.64
351.24	139.59
352.61	33.28
352.83	79.57
353.57	74.72
354.09	70.6
355.51	41.51
357.19	67.45
357.82	41.97
360.57	47.52
361.35	59.07
362.61	33.94
365.52	63.05
367.46	41.48
370.42	64.69
370.5	35.4
375.57	50.4
377.09	78.4
379.72	68.99
381.11	59.55
382.19	75.62
383.45	62.63
383.93	66.13
385.68	50.04
387.83	92.9
388.9	51.52
389.92	71
390.45	43.63
393.4	71.24
396.25	53.65
400.56	39.98
401.37	64.45
401.72	82.9
401.82	58.92
407.98	47.07
408.43	46.93
409.48	70.56
409.64	69.21
410	78.67
410.73	53.18
412.57	51.6
413.63	56.64
414.57	85.23
418.99	57.44
419.8	57.12
420.79	52.17
423.58	72.83
423.82	49.96
424.55	63.81
424.85	71.06
429.39	70.9
430.51	92.53
430.89	81.64
432.89	49.43
443.49	86.02
446.43	37.56
446.53	72.32
448.34	63.05
451.31	32.23
454.04	50.48
454.62	47.83
457.82	61.6
465.34	61.41
466.67	84.71
466.68	25.3
469.25	52.86
469.62	62.03
470.37	41.73
472.58	104.77
473.96	41.84
481.56	55.43
481.66	49.24
487.08	59.78
497.84	100.01
498.44	50.39
499.24	58.65
499.61	58.74
501.37	96.73
501.93	107.68
506.45	35.44
509.14	54.25
511.54	105.33
515.32	99.82
521.69	93.22
534.39	58.05
542.23	92.52
545.5	137.19
548.92	67.44
551.09	60.2
553.79	36.16
560.46	69.1
563.73	50.37
564.98	52.88
565.29	72.41
567.31	51.74
570.3	78.02
573.11	49.61
578.22	95.75
579.28	64.29
580.06	85.39
580.63	68.9
580.8	41.58
584.34	66.65
593.39	60.71
595.05	53.37
597.14	53.92
599.19	51.3
602.28	100.66
608.18	55.16
616.03	46.11
617.95	74.27
625.52	52.35
647.19	55.24
647.99	49.31
654.11	53.52
657.27	59.13
676.03	81.92
676.81	65.12
680.33	89.22
688.8	65.53
693.78	59.13
695	63.35
696.1	58.92
708.87	78.68
711.32	77.57
714.61	82
725.07	28.54
736.76	45.86
743.73	79.33
806.84	33.61
809.83	98.39
826.08	50.85
827.44	70.15
913.46	47.73
970.26	28.29
976.66	66.38
1146.73	51.31
1151.38	112.48
1178.39	49.82

## Sheet: Fig. 1F
CD24	RCC2
0	300
0	100
0	150
55	200
0	200
0	200
115	200
50	100
0	0
0	250
180	200
275	200
0	0
65	150
155	200
0	100
0	0
195	200
200	200
0	0
30	50
175	300
60	200
0	0
0	80
60	220
70	300
65	300
50	300
0	90
95	100
0	275
55	300
0	225
95	200
85	100
0	250
85	100
0	65
0	185
0	60
0	235
0	265
0	120
0	0
115	200
0	210
0	100
0	0
0	0
25	50
90	100
50	0
0	245
50	50
160	125
0	55
210	300
60	200
0	85
0	0
50	0
0	115
0	75
0	0
0	0
55	50
0	0
230	300
75	100
50	100
0	80
65	300
90	100
150	100
0	255
55	300
0	55

## Sheet: Fig. 2C
PCC	PCC	PCC	PCC	MOC-M1	MOC-M1	MOC-M1	MOC-M1	MOC-M2	MOC-M2	MOC-M2	MOC-M2
0.661	0.669	0.603	0.624	0.733	0.786	0.717	0.826	0.606	0.659	0.607	0.58

## Sheet: Fig. 3A
	Scr	Scr	Scr	RCC2 KO	RCC2 KO	RCC2 KO	CD24 KO	CD24 KO	CD24 KO	D-KO	D-KO	D-KO
0	0.8	0.8	0.8	0.8	0.8	0.8	0.8	0.8	0.8	0.8	0.8	0.8
1	1.2	1.24	1.12	0.86	0.96	0.88	1.2	1.24	1.2	1.22	1.24	1.2
2	2.52	2.24	2.32	1.62	1.7	2.05	1.6	1.26	1.3	1.38	1.26	1.22
3	5.6	4.8	5	3.5	3.6	3.5	3.9	3.65	3.75	2.98	3.25	3.5
4	8.8	8.1	7.9	4.55	5.25	4.65	5.25	5.8	6.25	5.05	4.8	4.65
5	15.75	16.8	15.2	6.5	7.25	6.55	10.375	11.25	11.5	8.25	7.8	7.55

## Sheet: Fig. 3C
Scr	Scr	Scr	RCC2 KO	RCC2 KO	RCC2 KO	CD24 KO	CD24 KO	CD24 KO	D-KO	D-KO	D-KO
100	102.397	97.72	65.69	60.75	58.34	46.89	53.15	47.08	22.17	27.23	23.72

## Sheet: Fig. 3E
Scr	Scr	Scr	RCC2- KO	RCC2- KO	RCC2- KO	CD24-KO	CD24-KO	CD24-KO	D-KO	D-KO	D-KO
100	102.397	97.72	65.69	60.75	58.34	46.89	53.15	47.08	22.17	27.23	23.72

## Sheet: Fig. 3G
	Scr	Scr	Scr	RCC2 KO	RCC2 KO	RCC2 KO	CD24 KO	CD24 KO	CD24 KO	D-KO	D-KO	D-KO
18h	16.66	18.33	20	41.66	40	39.17	8.33	8.06	3.88	18.33	18.33	16.66
24h	46.66	43.33	41.66	50	51.66	52	11.3	16.12	14.5	41.66	38.33	40

## Sheet: Fig. 3I
Scr	Scr	Scr	RCC2 KO	RCC2 KO	RCC2 KO	CD24 KO	CD24 KO	CD24 KO	D-KO	D-KO	D-KO
256	287	232	501	468	448	58	69	87	172	156	140

## Sheet: Fig. 3J
	Scr	Scr	Scr	Scr	Scr	Scr	Scr	Scr	RCC2 KO	RCC2 KO	RCC2 KO	RCC2 KO	RCC2 KO	RCC2 KO	RCC2 KO	RCC2 KO	CD24 KO	CD24 KO	CD24 KO	CD24 KO	CD24 KO	CD24 KO	CD24 KO	CD24 KO	D-KO	D-KO	D-KO	D-KO	D-KO	D-KO	D-KO	D-KO
7	22.5	6	4	6	108.8	32			29.7	1.7	18	0.5					18	22.5	8	1.7					10	6	0.5	1	0.1		4
10	108	13.5	62.5	13.5	108	62.5			126	4	69.8	107.6	43.3	13.5			62.5	62.5	32	13.5	75	13.5	13.5		131	62.5	13.5	13.5	127.8		62.5	13.5
13	45.6	32	32	32	119.2	32			102.1	4	171.5	125	81.3	32			21.4	48.7	55.3	55.3	40	21.4	4		32	21.4	97.6	4	71.3		57.1	27.4
16	67.4	13.5	68.5	62.5	87.5	63.8			94.6	4	69.6	83.2	68.8	13.5			45.6	46.6	75	32	13.5	18	4		13.5	4	62.5	13.5	77.5		62.5	4
19	173.8	166.5	202	289.1	141.3	109.7			220.5	13.5	137.9	156.6	129.6	83.2			45.6	66.3	59.9	48.7	62.5	18			66.3	37	62.5	13.5	13.5		92.6	13.5
22	179.6	348.8	458.6	445.3	230.7	245.5			264.2	397.2	258.5	231	97.6	159			67.7	87.1	98.8	55.3	13.5	45.6	13.5	13.5	96.8	48.7	76.8	13.5	94.9		89.2	62.5
25	250.3	300.4	705.9	560.1	282.5	398.7			252.3	324.5	367.1	281.6	181.7	134.8			104.4	148	128.6	103.9	13.5	45.6	97.6	13.5	148.1	88.9	80.2	13.5	124.5		124.2	97.6
28	377.2	397.4	816.9	691.5	379.5	563.1			534.6	658.2	325.1	529.9	430.6	190.8			213.2	257.4	182.6	196	13.5	140.3	144.9	104.3	219.6	83.2	114.4	110.9	106.4	143.7	143.7	97.6
31	415.9	461.7	946.8	769.2	366.5	649.2			534.6	617.4	932.4	586.6	594.4	429.9			210.5	281.3	227.3	223.8	201.1	62.5	126	224.5	175.1	90.6	108	161.5	179.6	226.5	183.8	194.4
34	462.3	880.6	928.3	946.1	797.8	987.5			749.8	820.4	1234.4	776.5	546.8	585.2			374	387.2	469.8	296.4	111.4	135	166.1	254.9	343.2	166.5	215.8	165.9	255.9	171.5	178.6	194.4

## Sheet: Fig. 3L
Scr	RCC2 KO	CD24 KO	D-KO
530	480	70	80
670	590	100	30
470	210	40	130
420	200	60	100
390	430	10	40
250	320	100	80
		80	90
			70

[truncated: 30 more sheets: Fig. 3N, Fig. 3O, Fig. 3R, Fig. 4D, Fig. 5B, Fig. 5C, Fig. 5F, Fig. 7H, Fig. 7I, Fig. S1G, Fig. S1H, Fig. S4A, Fig. S4C, Fig. S4E, Fig. S4G, Fig.S4I, Fig. S5A, Fig. S5C, Fig. S5E, Fig. S5G …]
